# Supplementary material for: Enhancing Inhibition-Induced Plasticity in Tinnitus – Spectral Energy Contrasts in Tailor-Made Notched Music Matter
Source: PLoS One. 2015 May 7;10(5):e0126494. doi: 10.1371/journal.pone.0126494 (PMC4423974; doi:10.1371/journal.pone.0126494)
Supplement: S1 Dataset — Mean activity of significant clusters for the main effect Session (pre TMNM exposure vs. post TMNM exposure) which survived the applied cluster-based permutation test for all subjects (group: 0 = classical TMNM; 1 = increased spectral energy contrast TMNM). Significant clusters were located in a left temporal (left_temp), a left parietal (left_par), a right orbitofrontal (right_orb_front), a right cerebral region with extents towards occipital and temporal areas (right_cerebral) and a right frontal region (right frontal). (XLSX) [file pone.0126494.s001.xlsx]

## Sheet: S1_Dataset
Subject	group	Pre_left_temp_75_120ms	Post_left_temp_75_120ms	Pre_left_par_77_85ms	Post_left_par_77_85ms	Pre_right_orb_front_95_122ms	Post_right_orb_front_95_122ms	Pre_right_cerebral_70_98ms	Post_right_cerebral_70_98ms	Pre_right_frontal_90_113ms	Post_right_frontal_90_113ms
1	0	9.01817	7.46943	3.7219	3.25593	5.70863	7.3104	4.9087	4.32457	4.2356	4.53633
2	0	11.3601	9.87053	17.8233	13.2141	8.44683	9.0665	8.29673	8.96067	18.4276	19.6991
3	0	4.43433	4.23557	4.0611	3.8177	9.91717	8.0699	5.23697	4.08857	10.4595	12.5781
4	0	6.72753	5.54957	4.18887	3.8312	7.11863	6.2799	6.16873	5.22283	11.53	12.4258
5	0	21.7393	16.9551	32.4162	29.6499	7.76067	8.01983	12.5794	11.3449	11.9657	15.187
6	0	8.45717	8.1421	13.9939	13.9888	6.61687	6.81777	6.08723	5.8608	18.0793	19.2927
7	0	5.18623	3.8578	2.6253	1.75457	7.42537	5.94933	2.77127	2.99463	6.2921	6.4543
8	0	12.7149	11.8838	12.5428	12.8486	9.28633	8.87127	9.78123	9.76433	8.31197	8.46867
9	0	12.2669	11.8325	12.078	10.0146	11.4136	9.8775	6.26597	5.84033	12.0917	10.9275
10	1	7.9477	7.7881	14.7932	14.2752	7.1611	6.97203	6.64387	5.7886	14.5904	16.4153
11	1	12.0666	9.57243	9.41153	9.26427	9.0481	5.70477	4.2228	3.05293	11.4523	10.8163
12	1	14.969	11.9235	17.8063	20.3197	13.2915	9.20073	9.26263	8.17713	13.148	13.0988
13	1	10.8419	12.304	8.74377	7.1634	11.7243	8.5329	7.20087	3.98893	15.5275	18.3879
14	1	12.8313	11.3483	8.58283	8.2253	8.01073	6.66213	5.30823	5.33883	6.5052	8.34747
15	1	9.10563	7.64457	6.44837	5.8778	14.3721	13.8455	11.7435	10.6305	12.8555	12.4336
16	1	15.3072	13.2874	19.8575	19.0967	15.184	11.6085	6.78497	6.57103	32.2158	33.3838
17	1	12.435	9.78513	20.7584	18.0499	12.1875	9.35337	7.454	6.73103	15.0321	15.6212
18	1	8.0863	8.98563	4.9832	5.0234	5.70387	5.2798	6.22437	5.79293	7.4176	8.5406
