# Supplementary material for: Enhancing Inhibition-Induced Plasticity in Tinnitus – Spectral Energy Contrasts in Tailor-Made Notched Music Matter
Source: PLoS One. 2015 May 7;10(5):e0126494. doi: 10.1371/journal.pone.0126494 (PMC4423974; doi:10.1371/journal.pone.0126494)
Supplement: S2 Dataset — Mean activity of significant clusters for the interaction effect Session (pre TMNM exposure vs. post TMNM exposure) x Group (classical TMNM (coded with ‘0’) vs. increased spectral energy contrast TMNM (coded with ‘1’)) which survived the applied cluster-based permutation test for all subjects. Significant clusters were located in a left inferior temporal (left_temp) and a right frontal region (right_frontal). (XLSX) [file pone.0126494.s002.xlsx]

## Sheet: S2_Dataset
Subject	group	Pre_left_temp_70_75ms	Post_left_temp_70_75ms	Pre_right_front_70_125ms	Post_right_frontal_70_125ms
1	0	3.60783	3.75517	6.43683	8.70717
2	0	4.5198	4.20353	11.4823	12.9059
3	0	3.51147	3.7162	10.0709	9.513
4	0	4.024	4.90803	7.71073	6.96097
5	0	9.88487	8.85917	11.2204	11.9207
6	0	5.90257	6.18547	7.2782	7.615
7	0	3.11807	2.51023	6.563	4.97933
8	0	5.88383	7.44297	8.83117	8.60833
9	0	3.41767	4.75733	15.4995	15.239
10	1	5.0339	4.1844	10.5269	9.80037
11	1	4.40283	2.88547	10.4707	7.0049
12	1	10.6026	9.53113	18.5856	14.1356
13	1	4.045	1.74137	13.9604	10.123
14	1	3.69477	3.41263	12.9162	10.6272
15	1	5.7396	4.75903	12.536	13.4326
16	1	3.19487	2.267	20.2944	17.4949
17	1	5.82093	4.54257	14.5361	11.5062
18	1	2.2685	3.62307	7.15167	7.26443
