# Supplementary material for: Enhancing Inhibition-Induced Plasticity in Tinnitus – Spectral Energy Contrasts in Tailor-Made Notched Music Matter
Source: PLoS One. 2015 May 7;10(5):e0126494. doi: 10.1371/journal.pone.0126494 (PMC4423974; doi:10.1371/journal.pone.0126494)
Supplement: S3 Dataset — Mean ratings of the subjectively perceived tinnitus loudness averaged for each session and across all three days before (pre) and after (post) TMNM exposure. Scale ranged from ‘tinnitus is absent’ (0.00 cm) to ‘loudest tinnitus ever perceived’ (10.00 cm). ‘Group’ is coded as follows: 0 = classical TMNM; 1 = increased spectral energy contrast TMNM. (XLSX) [file pone.0126494.s003.xlsx]

## Sheet: S3_Dataset
Subject	group	Pre	Post
1	0	2.39167	1.16667
2	0	5.625	3.92167
3	0	3.9	3.225
4	0	1.80833	1.23333
5	0	7.75	5.6
6	0	2.28333	1.33333
7	0	9.325	8.75
8	0	2.4	1.85
9	0	8.4	6.35
10	1	2.70833	1.53333
11	1	9.025	6.13333
12	1	8.29167	6
13	1	4.79167	2.35833
14	1	5.20833	4.33333
15	1	5.16667	4.975
16	1	7.575	5.15833
17	1	2.48333	2.10833
18	1	6.5	4.25833
